# Supplementary material for: Molecular phylogeny of the diatom genus Planothidium with the description of Paraplanothidium gen. nov. and Pseudoplanothidium gen. nov
Source: PLoS One. 2025 Nov 6;20(11):e0333782. doi: 10.1371/journal.pone.0333782 (PMC12591467; doi:10.1371/journal.pone.0333782)
Supplement: S1 Table — (XLSX) [file pone.0333782.s001.xlsx]

## Sheet: Sheet1
	Planothidium lanceolatum D16_002	Planothidium lanceolatum D06_047	Planothidium lanceolatum B146	Planothidium cf. subantarcticum D17_002	Planothidium cryptolanceolatum D26_014	Planothidium cryptolanceolatum D31_010	Planothidium cryptolanceolatum Ko8A0610-1	Planothidium cryptolanceolatum D21_002	Planothidium cryptolanceolatum D26_017	Planothidium lanceolatum PL2	Planothidium cryptolanceolatum D31_019	Planothidium cryptolanceolatum D108_021	Planothidium lanceolatum PL3	Planothidium piipii kam233	Planothidium piipii kam197	Planothidium piipii kam303	Planothidium piipii kam277	Planothidium piipii kam316	Planothidium piipii kam407	Planothidium novograblenovii kam295	Planothidium taeansa D26_002	Planothidium rostrolanceolatum D300_021	Planothidium rostrolanceolatum D299_008	Paraplanothidium cf. victori D31_043	Paraplanothidium cf. victori D100_015	Paraplanothidium dyakonovii kam373	Paraplanothidium tyushovii kam288	Paraplanothidium cf. victori B144	Paraplanothidium cf. victori B141	Paraplanothidium victori D109_018	Paraplanothidium victori D101_022	Paraplanothidium victori D06_113	Paraplanothidium victori D109_020	Paraplanothidium victori D06_014	Paraplanothidium cf. straubianum B086-3	Paraplanothidium frequentissimum PF1	Paraplanothidium laevis D06_117b	Paraplanothidium laevis CBMCkam322	Paraplanothidium laevis CBMCkam265	Paraplanothidium laevis CBMCkam297	Paraplanothidium laevis CBMCkam298	Paraplanothidium laevis CBMCkam300	Paraplanothidium laevis CBMCkam113	Paraplanothidium laevis CBMCkam115	Paraplanothidium laevis CBMCkam128	Paraplanothidium laevis D06_139	Paraplanothidium laevis D06_138	Paraplanothidium naradoense D23_024	Pseudoplanothidium foliiformis CBMCkam483
Planothidium lanceolatum D16_002
Planothidium lanceolatum D06_047	0.248139
Planothidium lanceolatum B146	0.992556	0.744417
Planothidium cf. subantarcticum D17_002	4.98753	4.73815	5.48628
Planothidium cryptolanceolatum D26_014	3.22581	2.97767	3.72208	5.48628
Planothidium cryptolanceolatum D31_010	3.22581	2.97767	3.72208	5.48628	0
Planothidium cryptolanceolatum Ko8A0610-1	3.22581	2.97767	3.72208	5.48628	0	0
Planothidium cryptolanceolatum D21_002	3.22581	2.97767	3.72208	5.48628	0	0	0
Planothidium cryptolanceolatum D26_017	3.22581	2.97767	3.72208	5.48628	0	0	0	0
Planothidium lanceolatum PL2	3.47395	3.22581	3.97022	5.73566	0.248139	0.248139	0.248139	0.248139	0.248139
Planothidium cryptolanceolatum D31_019	3.47395	3.22581	3.97022	5.73566	0.248139	0.248139	0.248139	0.248139	0.248139	0.496278
Planothidium cryptolanceolatum D108_021	2.97767	2.72953	3.47395	5.48628	0.248139	0.248139	0.248139	0.248139	0.248139	0.496278	0.496278
Planothidium lanceolatum PL3	2.48139	2.23325	2.97767	5.23691	2.23325	2.23325	2.23325	2.23325	2.23325	2.48139	2.48139	1.98511
Planothidium piipii kam233	2.48756	2.23881	2.98507	5.75	2.23881	2.23881	2.23881	2.23881	2.23881	2.48756	2.48756	1.99005	1.99005
Planothidium piipii kam197	2.48139	2.23325	2.97767	5.73566	2.23325	2.23325	2.23325	2.23325	2.23325	2.48139	2.48139	1.98511	1.98511	0
Planothidium piipii kam303	2.49377	2.24439	2.99252	5.76441	2.24439	2.24439	2.24439	2.24439	2.24439	2.49377	2.49377	1.99501	1.99501	0	0
Planothidium piipii kam277	2.48139	2.23325	2.97767	5.73566	2.23325	2.23325	2.23325	2.23325	2.23325	2.48139	2.48139	1.98511	1.98511	0	0	0
Planothidium piipii kam316	2.48139	2.23325	2.97767	5.73566	2.23325	2.23325	2.23325	2.23325	2.23325	2.48139	2.48139	1.98511	1.98511	0	0	0	0
Planothidium piipii kam407	2.48139	2.23325	2.97767	5.73566	2.23325	2.23325	2.23325	2.23325	2.23325	2.48139	2.48139	1.98511	1.98511	0	0	0	0	0
Planothidium novograblenovii kam295	2.49377	2.24439	2.99252	5.76441	2.24439	2.24439	2.24439	2.24439	2.24439	2.49377	2.49377	1.99501	1.99501	0	0	0	0	0	0
Planothidium taeansa D26_002	3.22581	2.97767	3.72208	6.23441	2.97767	2.97767	2.97767	2.97767	2.97767	3.22581	3.22581	2.72953	3.22581	2.98507	2.97767	2.99252	2.97767	2.97767	2.97767	2.99252
Planothidium rostrolanceolatum D300_021	2.98507	2.73632	2.98507	5	1.99005	1.99005	1.99005	1.99005	1.99005	2.23881	2.23881	1.99005	2.98507	2.49377	2.48756	2.5	2.48756	2.48756	2.48756	2.5	2.73632
Planothidium rostrolanceolatum D299_008	2.98507	2.73632	2.98507	5	1.99005	1.99005	1.99005	1.99005	1.99005	2.23881	2.23881	1.99005	2.98507	2.49377	2.48756	2.5	2.48756	2.48756	2.48756	2.5	2.73632	0
Paraplanothidium cf. victori D31_043	5.7072	5.45906	6.20347	4.98753	4.71464	4.71464	4.71464	4.71464	4.71464	4.96278	4.96278	4.96278	5.7072	5.72139	5.7072	5.73566	5.7072	5.7072	5.7072	5.73566	5.21092	4.97512	4.97512
Paraplanothidium cf. victori D100_015	5.7072	5.45906	6.20347	4.98753	4.71464	4.71464	4.71464	4.71464	4.71464	4.96278	4.96278	4.96278	5.7072	5.72139	5.7072	5.73566	5.7072	5.7072	5.7072	5.73566	5.21092	4.97512	4.97512	0
Paraplanothidium dyakonovii kam373	5.22388	4.97512	5.72139	4.73815	4.47761	4.47761	4.47761	4.47761	4.47761	4.72637	4.72637	4.72637	5.22388	5.23691	5.22388	5.25	5.22388	5.22388	5.22388	5.25	4.72637	4.48878	4.48878	0.248756	0.248756
Paraplanothidium tyushovii kam288	5.72917	5.46875	6.25	4.97382	4.94792	4.94792	4.94792	4.94792	4.94792	5.20833	5.20833	5.20833	5.72917	5.72917	5.72917	5.72917	5.72917	5.72917	5.72917	5.72917	5.20833	4.96084	4.96084	0.78125	0.78125	0.261097
Paraplanothidium cf. victori B144	5.45906	5.21092	5.95533	4.98753	4.71464	4.71464	4.71464	4.71464	4.71464	4.96278	4.96278	4.96278	5.45906	5.47264	5.45906	5.48628	5.45906	5.45906	5.45906	5.48628	4.96278	4.72637	4.72637	0.744417	0.744417	0.248756	0
Paraplanothidium cf. victori B141	5.45906	5.21092	5.95533	4.98753	4.71464	4.71464	4.71464	4.71464	4.71464	4.96278	4.96278	4.96278	5.45906	5.47264	5.45906	5.48628	5.45906	5.45906	5.45906	5.48628	4.96278	4.72637	4.72637	0.744417	0.744417	0.248756	0	0
Paraplanothidium victori D109_018	5.95533	5.7072	6.45161	4.98753	4.96278	4.96278	4.96278	4.96278	4.96278	5.21092	5.21092	5.21092	5.45906	5.47264	5.45906	5.48628	5.45906	5.45906	5.45906	5.48628	5.45906	5.22388	5.22388	0.248139	0.248139	0.497512	1.04167	0.992556	0.992556
Paraplanothidium victori D101_022	5.95533	5.7072	6.45161	4.98753	4.96278	4.96278	4.96278	4.96278	4.96278	5.21092	5.21092	5.21092	5.45906	5.47264	5.45906	5.48628	5.45906	5.45906	5.45906	5.48628	5.45906	5.22388	5.22388	0.248139	0.248139	0.497512	1.04167	0.992556	0.992556	0
Paraplanothidium victori D06_113	5.95533	5.7072	6.45161	4.98753	4.96278	4.96278	4.96278	4.96278	4.96278	5.21092	5.21092	5.21092	5.45906	5.47264	5.45906	5.48628	5.45906	5.45906	5.45906	5.48628	5.45906	5.22388	5.22388	0.248139	0.248139	0.497512	1.04167	0.992556	0.992556	0	0
Paraplanothidium victori D109_020	5.7072	5.45906	6.20347	4.98753	4.96278	4.96278	4.96278	4.96278	4.96278	5.21092	5.21092	5.21092	5.7072	5.72139	5.7072	5.73566	5.7072	5.7072	5.7072	5.73566	5.21092	4.97512	4.97512	0.496278	0.496278	0.248756	0.78125	0.744417	0.744417	0.744417	0.744417	0.744417
Paraplanothidium victori D06_014	5.45906	5.21092	5.95533	4.73815	4.71464	4.71464	4.71464	4.71464	4.71464	4.96278	4.96278	4.96278	5.45906	5.47264	5.45906	5.48628	5.45906	5.45906	5.45906	5.48628	4.96278	4.72637	4.72637	0.496278	0.496278	0	0.260417	0.248139	0.248139	0.744417	0.744417	0.744417	0.496278
Paraplanothidium cf. straubianum B086-3	5.45906	5.21092	5.95533	4.73815	4.71464	4.71464	4.71464	4.71464	4.71464	4.96278	4.96278	4.96278	5.45906	5.47264	5.45906	5.48628	5.45906	5.45906	5.45906	5.48628	4.96278	4.72637	4.72637	0.496278	0.496278	0	0.260417	0.248139	0.248139	0.744417	0.744417	0.744417	0.496278	0
Paraplanothidium frequentissimum PF1	5.45906	5.21092	5.95533	4.73815	4.71464	4.71464	4.71464	4.71464	4.71464	4.96278	4.96278	4.96278	5.45906	5.47264	5.45906	5.48628	5.45906	5.45906	5.45906	5.48628	4.96278	4.72637	4.72637	0.496278	0.496278	0	0.260417	0.248139	0.248139	0.744417	0.744417	0.744417	0.496278	0	0
Paraplanothidium laevis D06_117b	4.22886	3.9801	4.72637	4.75	4.22886	4.22886	4.22886	4.22886	4.22886	4.47761	4.47761	4.47761	4.22886	4.73815	4.72637	4.75	4.72637	4.72637	4.72637	4.75	4.47761	3.99002	3.99002	2.98507	2.98507	2.49377	2.87206	2.73632	2.73632	3.23383	3.23383	3.23383	2.98507	2.48756	2.48756	2.48756
Paraplanothidium laevis CBMCkam322	4.47761	4.22886	4.97512	5	4.47761	4.47761	4.47761	4.47761	4.47761	4.72637	4.72637	4.72637	4.47761	4.98753	4.97512	5	4.97512	4.97512	4.97512	5	4.22886	4.2394	4.2394	2.73632	2.73632	2.24439	2.61097	2.48756	2.48756	2.98507	2.98507	2.98507	2.73632	2.23881	2.23881	2.23881	0.248756
Paraplanothidium laevis CBMCkam265	4.47761	4.22886	4.97512	5	4.47761	4.47761	4.47761	4.47761	4.47761	4.72637	4.72637	4.72637	4.47761	4.98753	4.97512	5	4.97512	4.97512	4.97512	5	4.22886	4.2394	4.2394	2.73632	2.73632	2.24439	2.61097	2.48756	2.48756	2.98507	2.98507	2.98507	2.73632	2.23881	2.23881	2.23881	0.248756	0
Paraplanothidium laevis CBMCkam297	4.47761	4.22886	4.97512	5	4.47761	4.47761	4.47761	4.47761	4.47761	4.72637	4.72637	4.72637	4.47761	4.98753	4.97512	5	4.97512	4.97512	4.97512	5	4.22886	4.2394	4.2394	2.73632	2.73632	2.24439	2.61097	2.48756	2.48756	2.98507	2.98507	2.98507	2.73632	2.23881	2.23881	2.23881	0.248756	0	0
Paraplanothidium laevis CBMCkam298	4.47761	4.22886	4.97512	5	4.47761	4.47761	4.47761	4.47761	4.47761	4.72637	4.72637	4.72637	4.47761	4.98753	4.97512	5	4.97512	4.97512	4.97512	5	4.22886	4.2394	4.2394	2.73632	2.73632	2.24439	2.61097	2.48756	2.48756	2.98507	2.98507	2.98507	2.73632	2.23881	2.23881	2.23881	0.248756	0	0	0
Paraplanothidium laevis CBMCkam300	4.47761	4.22886	4.97512	5	4.47761	4.47761	4.47761	4.47761	4.47761	4.72637	4.72637	4.72637	4.47761	4.98753	4.97512	5	4.97512	4.97512	4.97512	5	4.22886	4.2394	4.2394	2.73632	2.73632	2.24439	2.61097	2.48756	2.48756	2.98507	2.98507	2.98507	2.73632	2.23881	2.23881	2.23881	0.248756	0	0	0	0
Paraplanothidium laevis CBMCkam113	4.22886	3.9801	4.72637	4.75	4.22886	4.22886	4.22886	4.22886	4.22886	4.47761	4.47761	4.47761	4.22886	4.73815	4.72637	4.75	4.72637	4.72637	4.72637	4.75	4.47761	3.99002	3.99002	2.98507	2.98507	2.49377	2.87206	2.73632	2.73632	3.23383	3.23383	3.23383	2.98507	2.48756	2.48756	2.48756	0	0.248756	0.248756	0.248756	0.248756	0.248756
Paraplanothidium laevis CBMCkam115	4.22886	3.9801	4.72637	4.75	4.22886	4.22886	4.22886	4.22886	4.22886	4.47761	4.47761	4.47761	4.22886	4.73815	4.72637	4.75	4.72637	4.72637	4.72637	4.75	4.47761	3.99002	3.99002	2.98507	2.98507	2.49377	2.87206	2.73632	2.73632	3.23383	3.23383	3.23383	2.98507	2.48756	2.48756	2.48756	0	0.248756	0.248756	0.248756	0.248756	0.248756	0
Paraplanothidium laevis CBMCkam128	4.22886	3.9801	4.72637	4.75	4.22886	4.22886	4.22886	4.22886	4.22886	4.47761	4.47761	4.47761	4.22886	4.73815	4.72637	4.75	4.72637	4.72637	4.72637	4.75	4.47761	3.99002	3.99002	2.98507	2.98507	2.49377	2.87206	2.73632	2.73632	3.23383	3.23383	3.23383	2.98507	2.48756	2.48756	2.48756	0	0.248756	0.248756	0.248756	0.248756	0.248756	0	0
Paraplanothidium laevis D06_139	4.47761	4.22886	4.97512	5	4.47761	4.47761	4.47761	4.47761	4.47761	4.72637	4.72637	4.72637	4.47761	4.98753	4.97512	5	4.97512	4.97512	4.97512	5	4.22886	4.2394	4.2394	2.73632	2.73632	2.24439	2.61097	2.48756	2.48756	2.98507	2.98507	2.98507	2.73632	2.23881	2.23881	2.23881	0.248756	0	0	0	0	0	0.248756	0.248756	0.248756
Paraplanothidium laevis D06_138	4.47761	4.22886	4.97512	5	4.47761	4.47761	4.47761	4.47761	4.47761	4.72637	4.72637	4.72637	4.47761	4.98753	4.97512	5	4.97512	4.97512	4.97512	5	4.22886	4.2394	4.2394	2.73632	2.73632	2.24439	2.61097	2.48756	2.48756	2.98507	2.98507	2.98507	2.73632	2.23881	2.23881	2.23881	0.248756	0	0	0	0	0	0.248756	0.248756	0.248756	0
Paraplanothidium naradoense D23_024	4.97512	4.72637	5.47264	5.25	5.22388	5.22388	5.22388	5.22388	5.22388	5.47264	5.47264	5.22388	4.97512	4.98753	4.97512	5	4.97512	4.97512	4.97512	5	4.72637	4.48878	4.48878	2.98507	2.98507	2.49377	2.87206	2.73632	2.73632	3.23383	3.23383	3.23383	2.98507	2.48756	2.48756	2.48756	1.24378	0.995025	0.995025	0.995025	0.995025	0.995025	1.24378	1.24378	1.24378	0.995025	0.995025
Pseudoplanothidium foliiformis CBMCkam483	5.7072	5.45906	5.95533	6.73317	5.21092	5.21092	5.21092	5.21092	5.21092	5.45906	5.45906	5.45906	5.7072	5.47264	5.45906	5.48628	5.45906	5.45906	5.45906	5.48628	5.95533	4.97512	4.97512	5.21092	5.21092	4.97512	5.46875	5.21092	5.21092	4.96278	4.96278	4.96278	5.45906	5.21092	5.21092	5.21092	5.22388	4.97512	4.97512	4.97512	4.97512	4.97512	5.22388	5.22388	5.22388	4.97512	4.97512	5.47264
Pseudoplanothidium foliiformis CBMCkam446	5.7072	5.45906	5.95533	6.73317	5.21092	5.21092	5.21092	5.21092	5.21092	5.45906	5.45906	5.45906	5.7072	5.47264	5.45906	5.48628	5.45906	5.45906	5.45906	5.48628	5.95533	4.97512	4.97512	5.21092	5.21092	4.97512	5.46875	5.21092	5.21092	4.96278	4.96278	4.96278	5.45906	5.21092	5.21092	5.21092	5.22388	4.97512	4.97512	4.97512	4.97512	4.97512	5.22388	5.22388	5.22388	4.97512	4.97512	5.47264	0
Pseudoplanothidium foliiformis CBMCkam470	5.7072	5.45906	5.95533	6.73317	5.21092	5.21092	5.21092	5.21092	5.21092	5.45906	5.45906	5.45906	5.7072	5.47264	5.45906	5.48628	5.45906	5.45906	5.45906	5.48628	5.95533	4.97512	4.97512	5.21092	5.21092	4.97512	5.46875	5.21092	5.21092	4.96278	4.96278	4.96278	5.45906	5.21092	5.21092	5.21092	5.22388	4.97512	4.97512	4.97512	4.97512	4.97512	5.22388	5.22388	5.22388	4.97512	4.97512	5.47264	0
Pseudoplanothidium foliiformis CBMCkam430	5.7072	5.45906	5.95533	6.73317	5.21092	5.21092	5.21092	5.21092	5.21092	5.45906	5.45906	5.45906	5.7072	5.47264	5.45906	5.48628	5.45906	5.45906	5.45906	5.48628	5.95533	4.97512	4.97512	5.21092	5.21092	4.97512	5.46875	5.21092	5.21092	4.96278	4.96278	4.96278	5.45906	5.21092	5.21092	5.21092	5.22388	4.97512	4.97512	4.97512	4.97512	4.97512	5.22388	5.22388	5.22388	4.97512	4.97512	5.47264	0
Pseudoplanothidium suncheonmanense Ko0408	5.95533	5.7072	6.20347	6.98254	5.45906	5.45906	5.45906	5.45906	5.45906	5.7072	5.7072	5.7072	5.95533	5.72139	5.7072	5.73566	5.7072	5.7072	5.7072	5.73566	6.20347	5.22388	5.22388	5.45906	5.45906	5.22388	5.72917	5.45906	5.45906	5.21092	5.21092	5.21092	5.7072	5.45906	5.45906	5.45906	5.47264	5.22388	5.22388	5.22388	5.22388	5.22388	5.47264	5.47264	5.47264	5.22388	5.22388	5.72139	0.248139
Pseudoplanothidium australe D294_011	6.26566	6.01504	6.51629	7.30479	6.51629	6.51629	6.51629	6.51629	6.51629	6.76692	6.76692	6.76692	7.01754	6.78392	6.76692	6.80101	6.76692	6.76692	6.76692	6.80101	6.76692	5.27638	5.27638	6.26566	6.26566	5.77889	6.31579	6.01504	6.01504	6.51629	6.51629	6.51629	6.26566	6.01504	6.01504	6.01504	6.28141	6.03015	6.03015	6.03015	6.03015	6.03015	6.28141	6.28141	6.28141	6.03015	6.03015	6.53266	2.75689
Pseudoplanothidium australe D300_005	6.48379	6.23441	6.73317	7.5188	6.73317	6.73317	6.73317	6.73317	6.73317	6.98254	6.98254	6.98254	7.23192	7	6.98254	7.01754	6.98254	6.98254	6.98254	7.01754	6.98254	5.5	5.5	6.48379	6.48379	6	6.5445	6.23441	6.23441	6.73317	6.73317	6.73317	6.48379	6.23441	6.23441	6.23441	6.5	6.25	6.25	6.25	6.25	6.25	6.5	6.5	6.5	6.25	6.25	6.75	2.99252
Pseudoplanothidium minutum CBMCkam478	5.7072	5.45906	5.95533	6.98254	5.21092	5.21092	5.21092	5.21092	5.21092	5.45906	5.45906	5.45906	6.20347	5.97015	5.95533	5.98504	5.95533	5.95533	5.95533	5.98504	5.95533	4.97512	4.97512	5.21092	5.21092	4.97512	5.46875	5.21092	5.21092	5.45906	5.45906	5.45906	5.45906	5.21092	5.21092	5.21092	5.22388	4.97512	4.97512	4.97512	4.97512	4.97512	5.22388	5.22388	5.22388	4.97512	4.97512	5.47264	0.744417
[truncated: 7 more columns]
