# Supplementary material for: Molecular phylogeny of the diatom genus Planothidium with the description of Paraplanothidium gen. nov. and Pseudoplanothidium gen. nov
Source: PLoS One. 2025 Nov 6;20(11):e0333782. doi: 10.1371/journal.pone.0333782 (PMC12591467; doi:10.1371/journal.pone.0333782)
Supplement: S2 Table — (XLSX) [file pone.0333782.s002.xlsx]

## Sheet: Sheet1
	Planothidium lanceolatum D16_002	Planothidium lanceolatum D06_047	Planothidium lanceolatum B146	Planothidium cf. subantarcticum D17_002	Planothidium cryptolanceolatum D26_014	Planothidium cryptolanceolatum D31_010	Planothidium cryptolanceolatum Ko8A0610-1	Planothidium cryptolanceolatum D21_002	Planothidium cryptolanceolatum D26_017	Planothidium lanceolatum PL2	Planothidium cryptolanceolatum D31_019	Planothidium cryptolanceolatum D108_021	Planothidium lanceolatum PL3	Planothidium piipii kam233	Planothidium piipii kam197	Planothidium piipii kam303	Planothidium piipii kam277	Planothidium piipii kam316	Planothidium piipii kam407	Planothidium novograblenovii kam295	Planothidium taeansa D26_002	Planothidium rostrolanceolatum D300_021	Planothidium rostrolanceolatum D299_008	Paraplanothidium cf. victori D31_043	Paraplanothidium cf. victori D100_015	Paraplanothidium dyakonovii kam373	Paraplanothidium tyushovii kam288	Paraplanothidium cf. victori B144	Paraplanothidium cf. victori B141	Paraplanothidium victori D109_018	Paraplanothidium victori D101_022	Paraplanothidium victori D06_113	Paraplanothidium victori D109_020	Paraplanothidium victori D06_014	Paraplanothidium cf. straubianum B086-3	Paraplanothidium frequentissimum PF1	Paraplanothidium laevis D06_117b	Paraplanothidium laevis CBMCkam322	Paraplanothidium laevis CBMCkam265	Paraplanothidium laevis CBMCkam297	Paraplanothidium laevis CBMCkam298	Paraplanothidium laevis CBMCkam300	Paraplanothidium laevis CBMCkam113	Paraplanothidium laevis CBMCkam115	Paraplanothidium laevis CBMCkam128	Paraplanothidium laevis D06_139	Paraplanothidium laevis D06_138	Paraplanothidium naradoense D23_024	Pseudoplanothidium foliiformis CBMCkam483
Planothidium lanceolatum D16_002
Planothidium lanceolatum D06_047	0.17094
Planothidium lanceolatum B146	0	0.17094
Planothidium cf. subantarcticum D17_002	2.73504	2.5641	2.73504
Planothidium cryptolanceolatum D26_014	2.90598	2.90598	2.90598	2.05128
Planothidium cryptolanceolatum D31_010	2.90598	2.90598	2.90598	2.05128	0
Planothidium cryptolanceolatum Ko8A0610-1	2.90598	2.90598	2.90598	2.05128	0	0
Planothidium cryptolanceolatum D21_002	2.90598	2.90598	2.90598	2.05128	0	0	0
Planothidium cryptolanceolatum D26_017	2.90598	2.90598	2.90598	2.05128	0	0	0	0
Planothidium lanceolatum PL2	2.90598	2.90598	2.90598	2.05128	0	0	0	0	0
Planothidium cryptolanceolatum D31_019	3.07692	3.07692	3.07692	2.22222	0.17094	0.17094	0.17094	0.17094	0.17094	0.17094
Planothidium cryptolanceolatum D108_021	3.24786	3.24786	3.24786	2.05128	0.34188	0.34188	0.34188	0.34188	0.34188	0.34188	0.512821
Planothidium lanceolatum PL3	2.90598	2.90598	2.90598	2.05128	0.683761	0.683761	0.683761	0.683761	0.683761	0.683761	0.854701	1.02564
Planothidium piipii kam233	3.07692	3.07692	3.07692	2.5641	1.19658	1.19658	1.19658	1.19658	1.19658	1.19658	1.36752	1.53846	1.19658
Planothidium piipii kam197	3.07692	3.07692	3.07692	2.5641	1.19658	1.19658	1.19658	1.19658	1.19658	1.19658	1.36752	1.53846	1.19658	0
Planothidium piipii kam303	3.07692	3.07692	3.07692	2.5641	1.19658	1.19658	1.19658	1.19658	1.19658	1.19658	1.36752	1.53846	1.19658	0	0
Planothidium piipii kam277	3.07692	3.07692	3.07692	2.5641	1.19658	1.19658	1.19658	1.19658	1.19658	1.19658	1.36752	1.53846	1.19658	0	0	0
Planothidium piipii kam316	2.90598	2.90598	2.90598	2.73504	1.36752	1.36752	1.36752	1.36752	1.36752	1.36752	1.53846	1.7094	1.36752	0.17094	0.17094	0.17094	0.17094
Planothidium piipii kam407	3.24786	3.24786	3.24786	2.73504	1.36752	1.36752	1.36752	1.36752	1.36752	1.36752	1.53846	1.7094	1.36752	0.17094	0.17094	0.17094	0.17094	0.34188
Planothidium novograblenovii kam295	2.5641	2.5641	2.5641	2.05128	0.683761	0.683761	0.683761	0.683761	0.683761	0.683761	0.854701	1.02564	0.683761	0.512821	0.512821	0.512821	0.512821	0.683761	0.683761
Planothidium taeansa D26_002	2.73504	2.73504	2.73504	1.88034	0.512821	0.512821	0.512821	0.512821	0.512821	0.512821	0.683761	0.854701	0.512821	1.02564	1.02564	1.02564	1.02564	1.19658	1.19658	0.512821
Planothidium rostrolanceolatum D300_021	2.22222	2.05128	2.22222	1.7094	1.02564	1.02564	1.02564	1.02564	1.02564	1.02564	1.19658	1.36752	1.02564	1.53846	1.53846	1.53846	1.53846	1.7094	1.7094	1.02564	0.854701
Planothidium rostrolanceolatum D299_008	2.22222	2.05128	2.22222	1.7094	1.02564	1.02564	1.02564	1.02564	1.02564	1.02564	1.19658	1.36752	1.02564	1.53846	1.53846	1.53846	1.53846	1.7094	1.7094	1.02564	0.854701	0
Paraplanothidium cf. victori D31_043	4.2735	4.2735	4.2735	4.2735	3.58974	3.58974	3.58974	3.58974	3.58974	3.58974	3.76068	3.93162	3.93162	4.44444	4.44444	4.44444	4.44444	4.2735	4.61538	3.93162	3.76068	3.24786	3.24786
Paraplanothidium cf. victori D100_015	4.2735	4.2735	4.2735	4.2735	3.58974	3.58974	3.58974	3.58974	3.58974	3.58974	3.76068	3.93162	3.93162	4.44444	4.44444	4.44444	4.44444	4.2735	4.61538	3.93162	3.76068	3.24786	3.24786	0
Paraplanothidium dyakonovii kam373	4.44444	4.44444	4.44444	4.44444	3.76068	3.76068	3.76068	3.76068	3.76068	3.76068	3.93162	4.10256	4.10256	4.61538	4.61538	4.61538	4.61538	4.44444	4.78632	4.10256	3.93162	3.4188	3.4188	0.512821	0.512821
Paraplanothidium tyushovii kam288	4.78632	4.78632	4.78632	5.12821	4.44444	4.44444	4.44444	4.44444	4.44444	4.44444	4.61538	4.78632	4.78632	5.29915	5.29915	5.29915	5.29915	5.12821	5.47009	4.78632	4.61538	4.10256	4.10256	0.854701	0.854701	1.02564
Paraplanothidium cf. victori B144	4.78632	4.78632	4.78632	5.12821	4.44444	4.44444	4.44444	4.44444	4.44444	4.44444	4.61538	4.78632	4.78632	5.29915	5.29915	5.29915	5.29915	5.12821	5.47009	4.78632	4.61538	4.10256	4.10256	0.854701	0.854701	1.02564	0
Paraplanothidium cf. victori B141	4.61538	4.61538	4.61538	4.95726	4.2735	4.2735	4.2735	4.2735	4.2735	4.2735	4.44444	4.61538	4.61538	5.12821	5.12821	5.12821	5.12821	4.95726	5.29915	4.61538	4.44444	3.93162	3.93162	0.683761	0.683761	0.854701	0.17094	0.17094
Paraplanothidium victori D109_018	4.78632	4.78632	4.78632	5.12821	4.44444	4.44444	4.44444	4.44444	4.44444	4.44444	4.61538	4.78632	4.78632	5.29915	5.29915	5.29915	5.29915	5.12821	5.47009	4.78632	4.61538	4.10256	4.10256	0.854701	0.854701	1.02564	0.683761	0.683761	0.512821
Paraplanothidium victori D101_022	4.62329	4.62329	4.62329	4.96575	4.28082	4.28082	4.28082	4.28082	4.28082	4.28082	4.45205	4.62329	4.62329	5.13699	5.13699	5.13699	5.13699	4.96575	5.30822	4.62329	4.45205	3.93836	3.93836	0.684932	0.684932	0.856164	0.513699	0.513699	0.342466	0
Paraplanothidium victori D06_113	4.62329	4.62329	4.62329	4.96575	4.28082	4.28082	4.28082	4.28082	4.28082	4.28082	4.45205	4.62329	4.62329	5.13699	5.13699	5.13699	5.13699	4.96575	5.30822	4.62329	4.45205	3.93836	3.93836	0.684932	0.684932	0.856164	0.513699	0.513699	0.342466	0	0
Paraplanothidium victori D109_020	4.78632	4.78632	4.78632	5.12821	4.44444	4.44444	4.44444	4.44444	4.44444	4.44444	4.61538	4.78632	4.78632	5.29915	5.29915	5.29915	5.29915	5.12821	5.47009	4.78632	4.61538	4.10256	4.10256	0.854701	0.854701	1.02564	0.683761	0.683761	0.512821	0	0	0
Paraplanothidium victori D06_014	4.62329	4.62329	4.62329	4.96575	4.28082	4.28082	4.28082	4.28082	4.28082	4.28082	4.45205	4.62329	4.62329	5.13699	5.13699	5.13699	5.13699	4.96575	5.30822	4.62329	4.45205	3.93836	3.93836	0.684932	0.684932	0.856164	0.513699	0.513699	0.342466	0	0	0	0
Paraplanothidium cf. straubianum B086-3	4.78632	4.78632	4.78632	4.78632	3.76068	3.76068	3.76068	3.76068	3.76068	3.76068	3.93162	4.10256	4.10256	4.61538	4.61538	4.61538	4.61538	4.44444	4.78632	4.10256	3.93162	4.10256	4.10256	0.854701	0.854701	1.02564	0.683761	0.683761	0.512821	0.683761	0.513699	0.513699	0.683761	0.513699
Paraplanothidium frequentissimum PF1	4.78632	4.78632	4.78632	4.78632	3.24786	3.24786	3.24786	3.24786	3.24786	3.24786	3.4188	3.58974	3.93162	4.44444	4.44444	4.44444	4.44444	4.2735	4.61538	3.93162	3.76068	4.10256	4.10256	1.7094	1.7094	2.05128	1.7094	1.7094	1.53846	1.7094	1.5411	1.5411	1.7094	1.5411	1.02564
Paraplanothidium laevis D06_117b	4.95726	4.95726	4.95726	5.12821	4.78632	4.78632	4.78632	4.78632	4.78632	4.78632	4.95726	4.78632	4.78632	5.29915	5.29915	5.29915	5.29915	5.12821	5.47009	4.78632	4.61538	4.2735	4.2735	2.73504	2.73504	2.73504	2.73504	2.73504	2.5641	2.39316	2.22603	2.22603	2.39316	2.22603	2.5641	2.90598
Paraplanothidium laevis CBMCkam322	4.78632	4.78632	4.78632	4.95726	4.61538	4.61538	4.61538	4.61538	4.61538	4.61538	4.78632	4.61538	4.61538	5.12821	5.12821	5.12821	5.12821	4.95726	5.29915	4.61538	4.44444	4.10256	4.10256	2.5641	2.5641	2.5641	2.5641	2.5641	2.39316	2.22222	2.05479	2.05479	2.22222	2.05479	2.39316	2.73504	0.17094
Paraplanothidium laevis CBMCkam265	4.78632	4.78632	4.78632	4.95726	4.61538	4.61538	4.61538	4.61538	4.61538	4.61538	4.78632	4.61538	4.61538	5.12821	5.12821	5.12821	5.12821	4.95726	5.29915	4.61538	4.44444	4.10256	4.10256	2.5641	2.5641	2.5641	2.5641	2.5641	2.39316	2.22222	2.05479	2.05479	2.22222	2.05479	2.39316	2.73504	0.17094	0
Paraplanothidium laevis CBMCkam297	4.78632	4.78632	4.78632	4.95726	4.61538	4.61538	4.61538	4.61538	4.61538	4.61538	4.78632	4.61538	4.61538	5.12821	5.12821	5.12821	5.12821	4.95726	5.29915	4.61538	4.44444	4.10256	4.10256	2.5641	2.5641	2.5641	2.5641	2.5641	2.39316	2.22222	2.05479	2.05479	2.22222	2.05479	2.39316	2.73504	0.17094	0	0
Paraplanothidium laevis CBMCkam298	4.78632	4.78632	4.78632	4.95726	4.61538	4.61538	4.61538	4.61538	4.61538	4.61538	4.78632	4.61538	4.61538	5.12821	5.12821	5.12821	5.12821	4.95726	5.29915	4.61538	4.44444	4.10256	4.10256	2.5641	2.5641	2.5641	2.5641	2.5641	2.39316	2.22222	2.05479	2.05479	2.22222	2.05479	2.39316	2.73504	0.17094	0	0	0
Paraplanothidium laevis CBMCkam300	4.78632	4.78632	4.78632	4.95726	4.61538	4.61538	4.61538	4.61538	4.61538	4.61538	4.78632	4.61538	4.61538	5.12821	5.12821	5.12821	5.12821	4.95726	5.29915	4.61538	4.44444	4.10256	4.10256	2.5641	2.5641	2.5641	2.5641	2.5641	2.39316	2.22222	2.05479	2.05479	2.22222	2.05479	2.39316	2.73504	0.17094	0	0	0	0
Paraplanothidium laevis CBMCkam113	4.78632	4.78632	4.78632	4.95726	4.61538	4.61538	4.61538	4.61538	4.61538	4.61538	4.78632	4.61538	4.61538	5.12821	5.12821	5.12821	5.12821	4.95726	5.29915	4.61538	4.44444	4.10256	4.10256	2.5641	2.5641	2.5641	2.5641	2.5641	2.39316	2.5641	2.39726	2.39726	2.5641	2.39726	2.39316	2.73504	0.512821	0.34188	0.34188	0.34188	0.34188	0.34188
Paraplanothidium laevis CBMCkam115	4.78632	4.78632	4.78632	4.95726	4.61538	4.61538	4.61538	4.61538	4.61538	4.61538	4.78632	4.61538	4.61538	5.12821	5.12821	5.12821	5.12821	4.95726	5.29915	4.61538	4.44444	4.10256	4.10256	2.5641	2.5641	2.5641	2.5641	2.5641	2.39316	2.5641	2.39726	2.39726	2.5641	2.39726	2.39316	2.73504	0.512821	0.34188	0.34188	0.34188	0.34188	0.34188	0
Paraplanothidium laevis CBMCkam128	4.78632	4.78632	4.78632	4.95726	4.61538	4.61538	4.61538	4.61538	4.61538	4.61538	4.78632	4.61538	4.61538	5.12821	5.12821	5.12821	5.12821	4.95726	5.29915	4.61538	4.44444	4.10256	4.10256	2.5641	2.5641	2.5641	2.5641	2.5641	2.39316	2.5641	2.39726	2.39726	2.5641	2.39726	2.39316	2.73504	0.512821	0.34188	0.34188	0.34188	0.34188	0.34188	0	0
Paraplanothidium laevis D06_139	4.78632	4.78632	4.78632	4.95726	4.61538	4.61538	4.61538	4.61538	4.61538	4.61538	4.78632	4.61538	4.61538	5.12821	5.12821	5.12821	5.12821	4.95726	5.29915	4.61538	4.44444	4.10256	4.10256	2.5641	2.5641	2.5641	2.5641	2.5641	2.39316	2.5641	2.39726	2.39726	2.5641	2.39726	2.39316	2.73504	0.512821	0.34188	0.34188	0.34188	0.34188	0.34188	0	0	0
Paraplanothidium laevis D06_138	4.78632	4.78632	4.78632	4.95726	4.61538	4.61538	4.61538	4.61538	4.61538	4.61538	4.78632	4.61538	4.61538	5.12821	5.12821	5.12821	5.12821	4.95726	5.29915	4.61538	4.44444	4.10256	4.10256	2.5641	2.5641	2.5641	2.5641	2.5641	2.39316	2.5641	2.39726	2.39726	2.5641	2.39726	2.39316	2.73504	0.512821	0.34188	0.34188	0.34188	0.34188	0.34188	0	0	0	0
Paraplanothidium naradoense D23_024	3.76068	3.93162	3.76068	4.10256	3.4188	3.4188	3.4188	3.4188	3.4188	3.4188	3.58974	3.76068	3.4188	3.93162	3.93162	3.93162	3.93162	3.76068	4.10256	3.4188	3.24786	3.24786	3.24786	1.88034	1.88034	1.88034	1.88034	1.88034	1.7094	1.88034	1.71233	1.71233	1.88034	1.71233	1.36752	1.19658	1.88034	1.7094	1.7094	1.7094	1.7094	1.7094	1.7094	1.7094	1.7094	1.7094	1.7094
Pseudoplanothidium foliiformis CBMCkam483	6.32479	6.32479	6.32479	7.17949	6.83761	6.83761	6.83761	6.83761	6.83761	6.83761	6.83761	7.17949	6.83761	6.66667	6.66667	6.66667	6.66667	6.83761	6.83761	6.15385	6.66667	6.32479	6.32479	6.66667	6.66667	6.83761	7.17949	7.17949	7.00855	7.17949	7.02055	7.02055	7.17949	7.02055	7.17949	7.00855	6.83761	6.66667	6.66667	6.66667	6.66667	6.66667	6.66667	6.66667	6.66667	6.66667	6.66667	6.32479
Pseudoplanothidium foliiformis CBMCkam446	6.32479	6.32479	6.32479	7.17949	6.83761	6.83761	6.83761	6.83761	6.83761	6.83761	6.83761	7.17949	6.83761	6.66667	6.66667	6.66667	6.66667	6.83761	6.83761	6.15385	6.66667	6.32479	6.32479	6.66667	6.66667	6.83761	7.17949	7.17949	7.00855	7.17949	7.02055	7.02055	7.17949	7.02055	7.17949	7.00855	6.83761	6.66667	6.66667	6.66667	6.66667	6.66667	6.66667	6.66667	6.66667	6.66667	6.66667	6.32479	0
Pseudoplanothidium foliiformis CBMCkam470	6.32479	6.32479	6.32479	7.17949	6.83761	6.83761	6.83761	6.83761	6.83761	6.83761	6.83761	7.17949	6.83761	6.66667	6.66667	6.66667	6.66667	6.83761	6.83761	6.15385	6.66667	6.32479	6.32479	6.66667	6.66667	6.83761	7.17949	7.17949	7.00855	7.17949	7.02055	7.02055	7.17949	7.02055	7.17949	7.00855	6.83761	6.66667	6.66667	6.66667	6.66667	6.66667	6.66667	6.66667	6.66667	6.66667	6.66667	6.32479	0
Pseudoplanothidium foliiformis CBMCkam430	6.49573	6.49573	6.49573	7.35043	7.00855	7.00855	7.00855	7.00855	7.00855	7.00855	7.00855	7.35043	7.00855	6.83761	6.83761	6.83761	6.83761	7.00855	7.00855	6.32479	6.83761	6.49573	6.49573	6.83761	6.83761	7.00855	7.17949	7.17949	7.00855	7.35043	7.19178	7.19178	7.35043	7.19178	7.35043	7.17949	7.00855	6.83761	6.83761	6.83761	6.83761	6.83761	6.83761	6.83761	6.83761	6.83761	6.83761	6.49573	0.17094
Pseudoplanothidium suncheonmanense Ko0408	5.47009	5.47009	5.47009	6.32479	5.98291	5.98291	5.98291	5.98291	5.98291	5.98291	5.98291	6.32479	5.98291	5.81197	5.81197	5.81197	5.81197	5.98291	5.98291	5.29915	5.81197	5.47009	5.47009	6.15385	6.15385	6.32479	6.66667	6.66667	6.49573	6.66667	6.50685	6.50685	6.66667	6.50685	6.66667	6.49573	6.32479	6.15385	6.15385	6.15385	6.15385	6.15385	6.15385	6.15385	6.15385	6.15385	6.15385	5.81197	1.36752
Pseudoplanothidium australe D294_011	6.15385	6.15385	6.15385	6.32479	4.95726	4.95726	4.95726	4.95726	4.95726	4.95726	4.95726	5.29915	4.95726	5.47009	5.47009	5.47009	5.47009	5.29915	5.64103	4.95726	4.78632	4.95726	4.95726	5.47009	5.47009	5.64103	5.98291	5.98291	5.81197	5.98291	5.82192	5.82192	5.98291	5.82192	5.29915	5.12821	5.98291	5.81197	5.81197	5.81197	5.81197	5.81197	5.81197	5.81197	5.81197	5.81197	5.81197	4.95726	6.32479
Pseudoplanothidium australe D300_005	6.15385	6.15385	6.15385	6.32479	4.95726	4.95726	4.95726	4.95726	4.95726	4.95726	4.95726	5.29915	4.95726	5.47009	5.47009	5.47009	5.47009	5.29915	5.64103	4.95726	4.78632	4.95726	4.95726	5.47009	5.47009	5.64103	5.98291	5.98291	5.81197	5.98291	5.82192	5.82192	5.98291	5.82192	5.29915	5.12821	5.98291	5.81197	5.81197	5.81197	5.81197	5.81197	5.81197	5.81197	5.81197	5.81197	5.81197	4.95726	6.32479
Pseudoplanothidium minutum CBMCkam478	5.81197	5.64103	5.81197	7.00855	6.32479	6.32479	6.32479	6.32479	6.32479	6.32479	6.32479	6.66667	6.32479	6.15385	6.15385	6.15385	6.15385	6.32479	6.32479	5.64103	6.15385	5.98291	5.98291	6.49573	6.49573	6.66667	6.66667	6.66667	6.49573	6.66667	6.50685	6.50685	6.66667	6.50685	6.15385	6.49573	5.64103	5.47009	5.47009	5.47009	5.47009	5.47009	5.47009	5.47009	5.47009	5.47009	5.47009	5.81197	5.81197
[truncated: 7 more columns]
